# Supplementary material for: Grouping, Spectrum–Effect Relationship and Antioxidant Compounds of Chinese Propolis from Different Regions Using Multivariate Analyses and Off-Line Anti-DPPH Assay
Source: Molecules. 2020 Jul 16;25(14):3243. doi: 10.3390/molecules25143243 (PMC7397058; doi:10.3390/molecules25143243)
Supplement: Supplementary file 1 [file molecules-25-03243-s001.zip]

Archive with 5 entries (4 files):
- new folder/
- new folder/Figure 1S.docx
- new folder/Table 1S.docx
- new folder/Table 2S.docx
- new folder/Table 3S.docx
